# Supplementary material for: Noninvasive Multimodal Imaging to Predict Recovery of Locomotion after Extended Limb Ischemia
Source: PLoS One. 2015 Sep 14;10(9):e0137430. doi: 10.1371/journal.pone.0137430 (PMC4569513; doi:10.1371/journal.pone.0137430)
Supplement: S1 File — (TXT) [file pone.0137430.s001.txt]

ID	Group	Group_num	Outcome_Group	Tarlov_D1	Tarlov_D2	Tarlov_D3	Tarlov_D7	Total_Score_D1	Total_Score_D2	Total_Score_D7	L_Kidney	R_Kidney	Liver	Sciatic	L_Lat_Dist	L_Lat_Mid	L_Lat_Prox	L_Med_Dist	L_Med_Mid	L_Med_Prox	Drop_Foot	ALT_MaxIsc	AST_MaxIsc	CREAT_MaxIsc	BUN_MaxIsc	K_MaxIsc	LDH_MaxIsc	CK_MaxIsc	ALT_Reperf	AST_Reperf	CREAT_Reperf	BUN_Reperf	K_Reperf	LDH_Reperf	CK_Reperf	O2_Sat_Max_Isc	O2_Sat_Repf5	Body_temp_Max_Isc	Body_temp_Repf5	Pulse_Max_Isc	Pulse_Repf5	sO2_max_Isc	sO2_Repf30	Base_Ex_max_Isc	Base_Ex_Repf30	IR_SlopeRepf	IR_Slope_PORH_Repf5	IR_Slope_PORH_Repf10	IR_Slope_PORH_Repf30
1	3_5O	1	1	5	5	5	5	0	0	0	0	0	0	0	0	0	0	0	0	0	0	76	43	1.3	7	5.3	951	590	77	39	1.3	7	5	926	566	97	96	101.8	101.7	106	107	79.8	80.9	4.1521	7.85	-0.149263384	0.864046668	0.03268	0.088725334
2	3_5O	1	1	5	5	5	5	0	0	0	0	0	0	0	0	2	0	0	0	0	0	82	49	1.3	5	6.6	649	6579	78	47	1.3	5	6.6	617	2000	96	95	101.1	101.3	86	88	70.65		2.2492		-0.285888857	4.969573334	1.572833333	0.50713
3	3_5O	1	1	5	5	5	5	0	0	0	0	0	0	0	0	2	0	0	0	0	0	67	19	1.2	8	4.2	1269	373	68	21	1.3	9	4.4	1299	381	94	94	102.5	102.6	115	117	80.9	79.75	5.2555	6.35	-0.249807325	5.303228976	0.34352	1.79444
4	3_5O	1	1	5	5	5	5	0	0	0	0	1	0	3	0	2	0	0	0	0	0	50	35	0.9	8	5.2	999	360	48	40	0.9	9	5.4	1101	422	93	94	100.4	100.7	113	107	74.35	80.15	4.5277	7.2	-1.465165097	1.692873334	3.30847	3.524806667
5	3_5T	2	2	4	3.5	4	2	3	3	4	0	0	0	1	7	3	0	19	12	12	0	72	21	1.6	11	5.2	855	457	75	31	0.6	5	6.6	617	2000	94	95	100.8	101	101	100		68.1	6	4.7	0.7266534	-0.46028	6.657856	3.086753333
6	3_5T	2	2	4	4	4	4	1	1	0	0	0	0	3	0	15	15	0	15	15	0	82	38	0.9	10	4.8	829	1271	78	49	0.9	10	4.9	981	1566	100	97	102.3	102.4	97	98	77.55	69.3		7.35	2.99660302	13.70534667	2.44972	3.569463333
7	3_5T	2	1	4	4	4	5	3	1	0	0	0	0	0	0	18	18	11	15	7	0	77	17	1	9	4.8	656	222	77	22	1.1	10	5.2	672	427	91	92	101.9	102	119	119	75	76.95	1.85	6.35	1.380778174	7.563886667	1.646546667	2.650465333
8	3_5T	2	1	4	4	4	5	1	1	0	0	0	1	0	0	0	16	13	13	13	0	96	36	1	8	4.7	1829	342	90	65	1.1	9	5.1	2026	628	95	95	102	102	119	122	85.7	86.65	2.8	5.75	2.806546398	11.71748667	4.28278	2.197951111
9	4_7O	3	1	4	4	5	5	0	0	0	0	0	0	0	0	0	0	0	0	0	1	71	37	1.4	10	7	1622	306	71	38	1.4	10	6.8	1521	371	98	98	101.7	101.8	115	115	71.8		11.87566	9.2	1.949632162	-0.180447642	4.46709	2.54703
10	4_7O	3	3								0	0	0	0	0	0	0	0	0	0		68	36	1.9	15	6.5	1000	669	69	47	1.5	16	7.1	1170	843	99	99	101	101.1	83	84	80.1	73.7	10.72534	8.6	1.754079772	0.459597655	1.549836667	2.10134
11	4_7O	3	3								0	0	0	0	0	0	0	0	0	0		105	43	1.5	11	5.4	949	426	100	59	1.6	12	5.6	1045	817	99	98	101.9	101.4	99	94	86	81	6.86404	9.1	1.766779361	2.831995737	6.31602	3.396005556
12	4_7O	3	2	4	4	4	4.5	1	0	0	1	1	0	0	0	0	0	0	0	5	1	73	27	1.5	10	5.5	1182	271	74	35	1.6	10	5.4	1240	493	98	98	102.5	102.5	106	107	84.7	79.5	3.18535	8.8	2.144701488	0.282158273	0.468806667	2.830337778
13	4_7O	3	2	3	4	4	4.5	2	0	0	1	1	0	0	0	4	0	0	0	13	1	55	76	1.2	11	6.7	1377	633	52	63	1.4	12	7.4	1272	640	100	100	103.3	103.3	105	103			3.75754	8	1.727954416	0.3735838	7.64531	4.068706667
14	4_7O	3	2	4	4	4	4.5	0	0	0	1	1	0	0	0	0	0	0	0	0	1	62	20	1.3	15	6.2	704	442	64	23	1.2	15	6.3	768	613	99	99	103	103	91	91	78.4	80.7	3.61603	8.9	1.86203862	-7.317785771
15	4_7T	4	2	4	4	4	4	0	0	0	0	0	0	0	0	7	11	13	11	5	1	54	31	0.8	10	7.2	900	503	53	41	0.8	11	6.7	903	817	97	97	100.3	100.2	102	103	86.4	81.2	7.36336	7	20.2693	9.268875566	12.66580333	5.329365556
16	4_7T	4	2	2	4	4	4	2	0	0	0	0	0	0	11	10	0	0	13	13	3	51	40	1.1	10	4.6	1076	621	52	49	1.2	11	5	1157	1003	99	98	101.6	101.6	100	100	81.4	87.6	9.4441	11.4	16.22803333
17	4_7T	4	2	3	3	3	4	0	0	0	1	1	1	0	21	5	0	0	13	9	2	57	28	1	13	5.2	945	847	61	54	1.1	14	5.8	1488	1487	97	97	101.5	101.5	91	90	80	80.6	9.05494	11.7	38.81896667	2.013498535	5.037773333	5.54337
18	4_7T	4	1	1	4	4	5	2	0	0	1	0	0		21	13	9	0	9	5	0	55	44	1	15	5.8	1079	565	58	63	1.1	16	6.5	1244	1181	99	99	81	81	102.1	102.1	74.4	78.2	5.8618	9.7	25.66796667	5.971947775	14.94181333	3.441071111
19	Sham	5	1	5	5	5	5	0	0	0	0	0	0		0	0	0	0	0	0	0	59	41	0.9	8	4.7	794	624	62	40	0.8	9	4.7	760	597	100	99	100	99.8	88	85	80.7	75.3	5.6	8
20	Sham	5	1	5	5	5	5	0	0	0	0	0	1	0	0	2	0	0	0	0	0	88	56	1.3	9	5.1	1110	865	85	57	1.3	10	5.2	1118	839	97	97	101.6	101.6	81	80			9	8.3
21	Sham	5	1	5	5	5		0	0		0	0	0		0	0	0	0	0	0	0	61	42	1.1	13	4.4	739	454	64	52	1.1	14	5.5	1073	556	97	97	99.3	99.4	93	95	79.4	74.8	5.4	7.4
22	Sham	5	1	5	5	5	5	0	0	0	0	0	0	0	0	0	0	0	0	0	0	65	28	1.1	8	5.1	1178	836	65	27	1.2	9	4.9	1160	821	98	98	101	100.9	85	86	75.5	72.1	9.4	9.2
[truncated: 31 more columns]
